# Supplementary material for: Genetic Modulation of HPV Infection and Cervical Lesions: Role of Oxidative Stress-Related Genes
Source: Antioxidants (Basel). 2023 Sep 27;12(10):1806. doi: 10.3390/antiox12101806 (PMC10604255; doi:10.3390/antiox12101806)
Supplement: Supplementary file 1 [file antioxidants-12-01806-s001.zip]

Archive with 3 entries (3 files):
- antioxidants-2525416-File S1 pareceres da comissão de ética e científica HPV.pdf
- antioxidants-2525416-File S2 lei de 2005 -  comissão de ética.pdf
- antioxidants-2525416-Table S1.pdf
